# Supplementary material for: Activation of EZH2 Promoter Is Mediated by MAPK Signaling Regulated Transcription Factors in Anaplastic Thyroid Cancer
Source: Int J Mol Sci. 2026 Jul 18;27(14):6402. doi: 10.3390/ijms27146402 (PMC13410663; doi:10.3390/ijms27146402)
Supplement: Supplementary file 1 [file ijms-27-06402-s001.zip]

Archive with 1 entries (1 files):
- ijms-4385210-supplementary.pdf
